# Supplementary material for: American trypanosomiasis, or Chagas disease, in Panama: a chronological synopsis of ecological and epidemiological research
Source: Parasit Vectors. 2017 Oct 10;10:459. doi: 10.1186/s13071-017-2380-5 (PMC5634828; doi:10.1186/s13071-017-2380-5)
Supplement: Additional file 1: Table S1. — References concerning the ecology and epidemiology of American trypanosomiasis or Chagas Disease, in Panama. (XLSX 497 kb) [file 13071_2017_2380_MOESM1_ESM.xlsx]

## Sheet: Hoja 1
Year	Article Title	Authors	Scientific Journal
1931	Chagas disease in Panama: report of three cases	Miller, J.	South Med. J. 24, 645-647
1932	Experimental studies on Chagas disease in Panama	Clark, H. and Dunn, L.	Am. J. Trop. Med. Hyg. 12, 49-77
1932	A new species of Rhodnius from Panama (Hemiptera: Reduviidae)	Barber, H.	J. Wash. Acad. Sci. 22, 514-517
1933	A natural infection of Trypanosoma cruzi Chagas found in Rhodnius pallescens (Barber) in Panama	Dunn, L.	Am. J. Trop. Med. Hyg. 13, 471-473
1934	Notes on the reduviid bug, Eratyrus cuspidatus Stal., naturally infected with Trypanosoma cruzi Chagas found in Panama	Dunn, L.	Am. J. Trop. Med. Hyg. 14, 291-292
1934	Personal communication to De Coursey	Clark, H.	Dated August 4, 1934
1934	Attempts to transmit Trypanosoma cruzi Chagas with ticks of the genus Ornithodoros	Dunn, L.	Am. J. Trop. Med. Hyg. 14, 283-289
1935	The first fatal case of Chagas disease observed on the Isthmus of Panama	De Coursey, E.	Am. J. Trop. Med. Hyg. 15, 33-39
1935	La enfermedad de Chagas en Panamá	Johnson, C., De Rivas, G.	Sociedad Argentina de Patología Regional (9 reunión) Mendoza, 1935
1935	Six new cases of Chagas disease in Panama with review of previous cases	Johnson, C., De Rivas, G.	Am. J. Trop. Med. Hyg. 16, 47-57
1936	Triatoma dimidiata Latr., found naturally infected with Trypanosoma cruzi Chagas in Panama.	Rozeboom, L.	Am. J. Trop. Med. Hyg. 16, 481-484
1936	A complement-fixation test for Chagas' disease employing an artificial culture antigen.	Kelser, R.	Am. J. Trop. Med. Hyg. 16, 405-415
1936	A second fatal case of Chagas´ disease in Panama with observations on the results of animal inoculation and a review of previous cases	Johnson, C., De Rivas, C.	Am. J. Trop. Med. Hyg.16, 47-57
1937	The incidence of Chagas´ disease in Panama as determined by the complemente fixation test	Johnson, C., Kelser, R.	Am. J. Trop. Med. Hyg. 17, 385-392
1938	Cardiac changes in dogs experimentally infected with Trypanosoma cruzi.	Johnson, C.	Am. J. Trop. Med. Hyg. 18, 197-206
1941	Bovine Trypanosomiasis in Panama.	Johnson, C.	Am. J. Trop. Med. Hyg. 21, 289-297
1943	American Trypanosomiasis	Johnson, C.	Med. Clin. North Am. 27, 822-834
1954	Chagas disease in Panama	De Sousa-Araujo, H C	Mem. Inst. Oswaldo Cruz 52, 477-485
1955	La enfermedad de Chagas en el Hospital Santo Tomás	Castro, G.	Arch. Med. Panameños 4, 1-8
1960	The 32nd Annual Report of the Gorgas Memorial Laboratory, 1959.	Johnson, C.	U.S. Gov ́t Printing Office. p.12
1960	Chagas´disease in Bocas del Toro, Panama: a pilot study	Jaffe, L.	Am. J. Trop. Med. Hyg. 63, 195-196
1962	Tránsito esofágico en enfermos con tripanosomiasis americana.	Johnson, C., Sabonge, R., Gálvez, R., Pinilla, C.	Arch. Med. Panameños 11, 93
1962	Notes on habits of two bloodsucking bugs, Triatoma dispar Lent, 1950, and Eratyrus cuspidatus stall, 1859.	Galindo, P., Fairchild, G.	Proc. Ent. Soc. Wash. 64, 229-230
1963	Clinical forms of the chronic type of Chagas´disease, observed in the isthmus of Panama	Calero, C.	Arch. Med. Panameños 12, 3-7
1965	Trypanosoma rangeli en glándulas salivales de Rhodnius pallescens de Panamá.	Zeledón, R.	Rev. Biol. Trop. 13, 157-159
1967	Trypanosomes of the lesser anteater, Tamandua tatradactyla from Panama.	Walton, B., Sousa, O.	J. Parasitol. 53: 956-961
1968	Domiciliary reduviid bugs and the epidemiology of Chagas disease in Panama (Hemiptera: Reduviidae: Triatominae)	Pipkin, A.	J. Med. Entomol. 5, 107-124
1969	Tránsito esofágico en pacientes con enfermedad de Chagas en Panamá	Blandón, R., Guevara, J., Johnson, C.	Arq. Gastroenterol. 6, 189-196
1970	Natural infection of Rattus rattus by Trypanosoma cruzi in Panama	Edgcomb, J., Johnson, C.	Am. J. Trop. Med. Hyg. 19, 767-769
1971	Chagasic myocardiopathy	Johnson. C., Edgcomb, J., Kinney, R.	N. Engl. J. Med. 285, 1262-1971
1971	Frecuency and distribution of Trypanosoma cruzi y T. rangeli in the Republic of Panama	Sousa, O., Johnson, C.	Am. J. Trop. Med. Hyg. 20, 405-410
1972	Anotaciones sobre la enfermedad de Chagas en Panamá. Frecuencia y distribución de Trypanosoma cruzi y Trypanosoma rangeli.	Sousa, O.	Rev. Biol. Trop. 20, 167-179
1972	Natural infections of Triatoma dispar Lent 1950 with Trypanosoma cruzi in Panama	Sousa, O., Galindo, P.	Am. J. Trop. Med. Hyg. 21, 293- 295
1973	Pathological features of Trypanosoma cruzi infections of Rattus rattus	Edgcomb, J., Walker, D., Johnson, C.	Arch. Pathol, Lab. Med. 96, 36-39.
1973	Prevalence of Trypanosoma cruzi and Trypanosoma rangeli in triatomines (Hemiptera: Reduviidae) collected in the Republic of Panama	Sousa, O., Johnson, C.	Am. J. Trop. Med. Hyg. 22, 18-23
1973	Trypanosoma cruzi: fatty acid metabolism in vitro.	Wood, D.	Exp. Parasitol. 37, 60-66
1974	Electrocardiographyc changes en panamanian Rattus rattus naturally infected by Trypanosoma cruzi	Blandón, C., Edgcomb, J., Guevara, F., Johnson. C.	Am. Heart J. 88, 758-764
1974	The prevalence of trypanosomes and microfilariae in panamanian monkeys.	Sousa, O., Rossan, R., Berg, D.	Am. J. Trop. Med. Hyg. 23, 862-868
1976	Enfermedad de Chagas aguda en niños. Sintomatología y tratamiento.	Blandón, R., Guevara, J., Johnson, C.	Rev. Med. Panamá l
1976	American Trypanosomiasis (Chagas disease)	Edgcomb, J., Johnson, C.	Diseases caused by Protozoa (Book, capítulo I).
1976	Trypanosome infections in the marmoset (Saguinus geoffroyi) from the Panama Canal Zone	Sousa, O., Dawson, G.	Am. J. Trop. Med. Hyg. 25, 407-409
1976	Trypanosoma cruzi: efects of Rhodnius prolixus extracts on in vitro development	Wood, D., Sousa, O.	Rev. Inst. Med. trop. Sao Paulo 18, 93-96
1977	Geographical extension in a new ecological association of Panstrongylus humeralis (Hemiptera: Reduviidae), natural host of Trypanosoma cruzi in Panamá	Sousa, O., Adames, A.	J. Med. Entomol 13, 748-749
1978	Palms trees and Chagas disease in Panama	Whitlaw, J., Chaniotis, B.	Am. J. Trop. Med. Hyg. 27, 873-881
1979	Use of micro-ELISA for quantitating anti- body to Trypanosoma cruzi and Trypanosoma rangeli	Anthony, R., Johnson, C., Sousa, O.	Am. J. Trop. Med. Hyg. 28, 969-973
1979	Identificación y distribución de los triatominos de Panamá (Hemiptera: Reduviidae: Triatominae)	Méndez, E., Sousa, O.	Rev. Med. Panamá 4, 258-280
1980	Sylvatic hosts of Rhodnius pallescens (Hemiptera: Reduviidae) nymphs in the Panama Canal Zone	Christensen, H., Vásquez, A., Whitlan, J. Chaniotis, B.,	J. Med. Entomol. 17, 182
1981	Chagas disease in children	Blandón, R., Johnson, C., Leandro, I, Acuna, E.	Pediatr. Cardiol. 4, 614-618
1981	Biochemical characterization of Trypanosoma spp. by isozyme electrophoresis.	Kreutzer, R., Sousa, O.	Am. J. Trop. Med. Hyg. 30, 308-317
1981	Host feeding profiles of Rhodnius pallescens (Hemiptera: Reduviidae) in rural villages of central Panama	Christensen, H, De Vásquez, A.	Am. J. Trop. Med. Hyg. 30, 278-283
1983	Triatominos encontrados en el ambiente silvestre de la Isla Barro Colorado	Sousa, O., Wolda, H., Batista F.	Rev. Med. Panamá 8, 50-55
1987	Outline of principal diseases transmitted by insects in Panama | Reseña de las principales enfermedades transmitidas por insectos en Panamá.	Chaniotis, B.	Rev. Med. Panamá 12, 0379-1623
1988	Host feeding profiles of Triatoma dimidiata in peridomestic habitats of western Panama	Christensen, H., Sousa, O., De Vásquez, A.	Am. J. Trop. Med. Hyg. 38, 477-479
1993	The clinical experience in Panama with metronidazole in treating Chagas' disease in the acute and chronic phases	Blandón, R.	Rev. Med. Panamá 18, 0379-1623
1994	Aspectos epidemiológicos y relaciones antigénicas entre tripanosomas en áreas de transmisión por Rhodnius pallescens	Sousa, O., Saldaña, A.	Rev. Med-Cient AEM Panama 9: 16.24
1995	Clinical, electrocardiographic and angiographic evaluation of natural reservoirs of Chagas´disease in the Republic of Panama	Blandón, R.	Rev. Med. Panamá 20(3): 108-115
1997	Serological diagnosis of Trypanosoma rangeli infected patients. A comparison of different methods and its implications for the diagnosis of Chagas ́ disease.	Vásquez, J., Krusnell, J., Sousa, O., Harris,R.	J. Immunol. 45, 322-330
1997	Caracterización, Biología y Ecología de los triatominos panameños (Hemiptera: Reduviidae)	Méndez, E., Sousa, O. y de Turner, A.	Scientia 12, 7-66
2004	Enfermedad de Chagas en Panamá: Seroprevalencia de la infección por Trypanosoma cruzi en niños (6-14 años) procedentes de áreas endémicas en las provincias de Panamá y Colón, Panama 2004.	Ministerio de Salud. Comisión Nacional para la Prevención y Control de la Enfermedad de Chagas. Reporte Final.	Tehcnical Report (Umplublished)
2004	Eco-epidemiological aspects of Trypanosoma cruzi, Trypanosoma rangeli and their vector (Rhodnius pallescens) in Panama.	Vásquez, A., Samudio, F., Saldaña, A., Paz, H., Calzada, J.	Rev. Inst. Med. Trop. 46, 217-222
2005	Predominance of Trypanosoma rangeli infection in children from a Chagas disease endemic area in the west-shore of the Panama Canal	Saldaña, A., Samudio, K., Miranda, A., Herrera, L., Saavedra, S., Cáceres, L., Bayard, V., Calzada, J.	Mem. Inst. Oswaldo Cruz 100, 729-731
2006	Molecular characterization of human Trypanosoma cruzi isolates from endemic areas in Panama	Sousa, O., Samudio, F., Juncá, C., Calzada, J.	Mem. Inst. Oswaldo Cruz 101, 455-457
2006	Human trypanosome infection and the presence of intradomicile Rhodnius pallescens in the western border of the Panama Canal, Panama	Calzada, J., Pineda, V., Montalvo, E., Álvarez, D., Santamaría, A., Samudio, F., Bayard, V., Cáceres, L., Saldaña, A.	Am. J. Trop. Med. Hyg. 74, 762-765
2007	Predominance of Trypanosoma cruzi I among panamanian sylvatic isolates	Samudio, F., Ortega-Barría, E., Saldaña, A., Calzada, J.	Acta Trop. 101, 178-181
2007	Genotyping of panamanian Trypanosoma cruzi stocks using the calmodulin 3'UTR polymorphisms.	Brandao, A., Samudio, F., Fernández, O., Calzada, J., Sousa, O.	Parasitol. Res. 102, 523-526
2008	Chromosome variability in the Chagas disease vector Rhodnius pallescens (Hemiptera, Reduviidae, Rhodniini).	Gómez-Palacios, A., Jaramillo-Ocampo, N., Triana-Chávez, O., Saldaña, A., Calzada, J., Pérez, R., Panzera, F.	Mem. Inst. Oswaldo Cruz 103,160-164
2008	Feeding sources and Trypanosome infection index of Rhodnius pallescens in a Chagas disease endemic area of Amador Country, Panamá	Pineda, V., Montalvo, E., Álvarez, D., Santamaría, A., Saldaña, A., Calzada, J.	Rev. Inst. Med. trop. 50, 113-116
2009	Evaluación de la prueba inmunocromatografía Chagas Stat-Pak para la detección de anticuerpos chagásicos en pacientes panameños.	Saldaña, A., Pineda, V., Martínez, I., Santamaría, G., Justo, C., Samudio, F., Santamaría, A., Calzada, J.	Tecnomedica 9, 21-24
2009	Cardiac disease in seropositive Chagasic patients in Panama	Garisto, R., Juan, D.	Rev. Esp. Cardiol. 62, 947-948
2009	Prevalencia de autoanticuerpos contra receptores autonómicos en pacientes panameños con cardiopatía chagásica crónica y con otras formas de cardiopatía.	Saldaña, A., Calzada, J., Garisto, J., Zebede, S., Samudio, F., Blandón, R., Aviles, O.	Biomédica 29, 1
2010	Trypanosome infections in dogs from Chagas disease endemic regions in Panama, Central America	Pineda, V., Monfante, I., Gottdenker, N., Saldaña, A., Santamaria, A., Puga, S., Calzada, J.	Int. J. Infect. Dis. 14, e157-e158
2010	Short Report: Human trypanosomiasis in the eastern region of the Panama Province: new endemic areas for Chagas	Calzada, J., Pineda, V., Garisto, J., Samudio, F:, Santamaria, A., Saldaña, A.	Am. J. Trop. Med. Hyg. 82, 580-582
2010	In vitro and in vivo experimental models in drug screening and development for Chagas disease	Romanha, A., Lisboa, S., Correia, M., Lannes-Vieira, B., Zani, C., Spadafora, C., Chiari, E., Chatelai, E., Chaves, G., Calzada, J., Bustamante, J., Freitas, L., Romero, L., Terezinha, M., Lotrowska, M., Soares, M., Gumes, S., Armstrong, T., Degrave, W., Araujo, Z.	Mem. Inst. Oswaldo Cruz 105, 233-238.
2011	Prevalence of trypanosome infections in dogs from Chagas endemic regions in Panama, Central America	Calzada, J., Pineda, V., Saldaña, A., Monfante, I., Santamaria, A., Gottdenker, N., Yabsley, M., Rapoport, G.	Vet. Parasitol. 178, 360-363
2011	Evaluación de la actividad tóxica de los insecticidas piretroides deltametrina y lambdacihaltotrina en dos poblaciones de campo de Rhodnius pallescens (Hemiptera: Reduviidae) de Panamá.	Cáceres, L., Rovira, J., Calzada, J., Saldaña, A.	Biomédica 31, 1
2011	Association of Anthropogenic Land Use Change and Increased Abundance of the Chagas Disease Vector Rhodnius pallescens in a Rural Landscape of Panama	Gottdenker, N., Calzada, J., Saldaña, A., Carroll, R.	Am. J. Trop. Med. Hyg. 84, 70-77
2012	A new endemic focus of chagas disease in the northern region of Veraguas province, western half Panama Central America	Saldaña, A., Pineda, V., Martínez, I., Santamaría, A., Miranda, A., Calzada, J.	PloS ONE 7, e34657
2012	Morphometric and molecular evidence of infraspecific biogeographical differentiation of Rhodnius pallescens (Hemiptera: Reduviidae: Rhodniini) from Colombia and Panama	Gómez-Palacios, A., Jaramillo-O, N., Caro-Riano, H., Diaz, S., Monteiro, F., Pérez, R., Panzera, F., Triana, O.	Infect. Genet. Evol. 12, 1975-1983
2012	Host Life History Strategy, Species Diversity, and Habitat Influence Trypanosoma cruzi Vector Infection in Changing Landscapes	Gottdenker, N., Chaves, L., Calzada, J., Saldaña, A., Carrol, R.	PLoS. Negl. Trop. Dis. 6, 1-11
2014	Domestic dog health worsens with socio-economic deprivation of their home communities	Fung,H., Calzada, J., Saldaña, A., Santamaria, A., Pineda, V., Gonzalez, K., Chaves, L., Garner, B., Gottdenker, N.	Acta Trop. 135, 67-74
2014	Conocimientos y factores de riesgo relacionados con la enfermedad de Chagas en dos comunidades panameñas donde Rhodnius pallescens es el vector principal	Hurtado, L., Calzada, J., Pineda, V., Gonzales, K., Santamaria, A., Caceres, L., Wald, C., Saldaña, A.	Biomédica 34, 260-270
